# Supplementary material for: The Draft Genome Sequence of a New Land-Hopper Platorchestia hallaensis
Source: Front Genet. 2021 Jan 11;11:621301. doi: 10.3389/fgene.2020.621301 (PMC7831040; doi:10.3389/fgene.2020.621301)
Supplement: Supplementary file 9 [file Data_Sheet_1.xlsx]

## Sheet: GOEnrichmentTest
Supplementary File 1. GO enrichment test of unique gene family in Platorchestia hallaensis against the 12 arthropod species with Pfam annotated genes.
GOId	M	n	N	k	p-value	q-value	Namespace	Name
GO:0016491	7071	512	733	105	1.06e-12	1.43e-10	molecular_function	oxidoreductase activity
GO:0043167	7071	1695	733	226	4.44e-06	0.000327	molecular_function	ion binding
GO:0050877	4645	9	464	6	6.22e-05	0.00296	biological_process	nervous system process
GO:0016757	7071	222	733	41	0.000151	0.0047	molecular_function	transferase activity, transferring glycosyl groups
GO:0003924	7071	163	733	32	0.000256	0.00767	molecular_function	GTPase activity
GO:0016791	7071	74	733	15	0.00796	0.146	molecular_function	phosphatase activity
GO:0016887	7071	119	733	21	0.0101	0.159	molecular_function	ATPase activity
GO:0005576	2588	198	224	24	0.0518	0.53	cellular_component	extracellular region
GO:0030234	7071	108	733	16	0.0899	0.652	molecular_function	enzyme regulator activity
GO:0008233	7071	415	733	49	0.181	0.801	molecular_function	peptidase activity
GO:0002376	4645	2	464	1	0.19	0.801	biological_process	immune system process
GO:0005737	2588	72	224	8	0.282	0.967	cellular_component	cytoplasm
GO:0007155	4645	73	464	9	0.304	1	biological_process	cell adhesion
GO:0004518	7071	71	733	9	0.313	1	molecular_function	nuclease activity
GO:0005622	2588	131	224	13	0.343	1	cellular_component	intracellular
GO:0005578	2588	5	224	1	0.364	1	cellular_component	proteinaceous extracellular matrix
GO:0032196	4645	13	464	2	0.378	1	biological_process	transposition
GO:0055085	4645	422	464	44	0.403	1	biological_process	transmembrane transport
GO:0005975	4645	197	464	21	0.41	1	biological_process	carbohydrate metabolic process
GO:0005783	2588	17	224	2	0.44	1	cellular_component	endoplasmic reticulum
GO:0051604	4645	6	464	1	0.468	1	biological_process	protein maturation
GO:0006259	4645	166	464	17	0.496	1	biological_process	DNA metabolic process
GO:0008135	7071	27	733	3	0.541	1	molecular_function	translation factor activity, RNA binding
GO:0006629	4645	131	464	13	0.554	1	biological_process	lipid metabolic process
GO:0004386	7071	48	733	5	0.565	1	molecular_function	helicase activity
GO:0006810	4645	862	464	85	0.576	1	biological_process	transport
GO:0008134	7071	8	733	1	0.584	1	molecular_function	transcription factor binding
GO:0006913	4645	9	464	1	0.612	1	biological_process	nucleocytoplasmic transport
GO:0006790	4645	25	464	2	0.729	1	biological_process	sulfur compound metabolic process
GO:0005694	2588	16	224	1	0.766	1	cellular_component	chromosome
GO:0006950	4645	87	464	7	0.78	1	biological_process	response to stress
GO:0005856	2588	17	224	1	0.786	1	cellular_component	cytoskeleton
GO:0051082	7071	16	733	1	0.827	1	molecular_function	unfolded protein binding
GO:0016874	7071	31	733	2	0.846	1	molecular_function	ligase activity
GO:0009056	4645	88	464	6	0.886	1	biological_process	catabolic process
GO:0022857	7071	527	733	47	0.888	1	molecular_function	transmembrane transporter activity
GO:0006605	4645	21	464	1	0.891	1	biological_process	protein targeting
GO:0019899	7071	87	733	6	0.9	1	molecular_function	enzyme binding
GO:0006399	4645	70	464	4	0.93	1	biological_process	tRNA metabolic process
GO:0006520	4645	72	464	4	0.939	1	biological_process	cellular amino acid metabolic process
GO:0006464	4645	529	464	43	0.947	1	biological_process	cellular protein modification process
GO:0051276	4645	28	464	1	0.948	1	biological_process	chromosome organization
GO:0016798	7071	98	733	6	0.949	1	molecular_function	hydrolase activity, acting on glycosyl bonds
GO:0008289	7071	31	733	1	0.967	1	molecular_function	lipid binding
GO:0006457	4645	33	464	1	0.969	1	biological_process	protein folding
GO:0000988	7071	33	733	1	0.973	1	molecular_function	transcription factor activity, protein binding
GO:0016746	7071	82	733	4	0.976	1	molecular_function	transferase activity, transferring acyl groups
GO:0004871	7071	282	733	20	0.978	1	molecular_function	signal transducer activity
GO:0016779	7071	54	733	2	0.981	1	molecular_function	nucleotidyltransferase activity
GO:0043234	2588	297	224	17	0.982	1	cellular_component	protein complex
GO:0051186	4645	42	464	1	0.988	1	biological_process	cofactor metabolic process
GO:0044281	4645	206	464	12	0.989	1	biological_process	small molecule metabolic process
GO:0016301	7071	352	733	24	0.993	1	molecular_function	kinase activity
GO:0005634	2588	229	224	11	0.993	1	cellular_component	nucleus
GO:0016192	4645	67	464	2	0.993	1	biological_process	vesicle-mediated transport
GO:0042592	4645	47	464	1	0.993	1	biological_process	homeostatic process
GO:0016829	7071	65	733	2	0.993	1	molecular_function	lyase activity
GO:0008168	7071	71	733	2	0.996	1	molecular_function	methyltransferase activity
GO:0008092	7071	91	733	3	0.997	1	molecular_function	cytoskeletal protein binding
GO:0005198	7071	240	733	13	0.998	1	molecular_function	structural molecule activity
GO:0003723	7071	147	733	6	0.999	1	molecular_function	RNA binding
GO:0005840	2588	96	224	1	1	None	cellular_component	ribosome
GO:0006412	4645	97	464	1	1	None	biological_process	translation
GO:0003735	7071	100	733	1	1	None	molecular_function	structural constituent of ribosome
GO:0009058	4645	377	464	17	1	None	biological_process	biosynthetic process
GO:0043226	2588	412	224	16	1	None	cellular_component	organelle
GO:0003677	7071	437	733	20	1	None	molecular_function	DNA binding
GO:0034641	4645	613	464	32	1	None	biological_process	cellular nitrogen compound metabolic process
GO:0007165	4645	404	464	16	1	None	biological_process	signal transduction
GO:0008150	4645	4645	464	464	1	1	biological_process	biological_process
GO:0003674	7071	7071	733	733	1	1	molecular_function	molecular_function
GO:0005575	2588	2588	224	224	1	1	cellular_component	cellular_component
GOId	: GO term id.
M	: the number of all background proteins.
n	: the number of background proteins of a GO term.
N	: the number of all test proteins.
k	: the number of test proteins of a GO term.
