# Supplementary material for: The Draft Genome Sequence of a New Land-Hopper Platorchestia hallaensis
Source: Front Genet. 2021 Jan 11;11:621301. doi: 10.3389/fgene.2020.621301 (PMC7831040; doi:10.3389/fgene.2020.621301)
Supplement: Supplementary file 10 [file Data_Sheet_2.xlsx]

## Sheet: expansion
Supplementary file 2. Orthologous gene clusters expanded in Platorchestia hallaensis with respect to its common ancestor with Trinorchestia longiramus.
Cluster	Gene	Description
OG00009	dg10011.t1	Multidrug resistance-associated protein 1 [Folsomia candida]
OG00009	dg10011.t2	Multidrug resistance-associated protein 4 [Folsomia candida]
OG00009	dg10011.t3	Multidrug resistance-associated protein 1 [Folsomia candida]
OG00009	dg12374.t1	Multidrug-Resistance like protein 1, isoform I [Drosophila melanogaster]
OG00009	dg12374.t2	Multidrug resistance-associated protein 4 [Folsomia candida]
OG00009	dg12374.t3	Multidrug resistance-associated protein 4 [Folsomia candida]
OG00009	dg95255.t1	P-glycoprotein [Lepeophtheirus salmonis]
OG00009	dg15602.t1	P-glycoprotein [Lepeophtheirus salmonis]
OG00009	dg26412.t1	Multidrug resistance-associated protein 4 [Folsomia candida]
OG00009	dg33373.t1	Multidrug resistance-associated protein 4 [Folsomia candida]
OG00009	dg47694.t1	P-glycoprotein [Lepeophtheirus salmonis]
OG00009	dg52217.t1	Multidrug resistance-associated protein 4 [Folsomia candida]
OG00009	dg52680.t1	multidrug resistance protein 4 [Drosophila melanogaster]
OG00009	dg52681.t1	P-glycoprotein [Lepeophtheirus salmonis]
OG00009	dg63155.t1	P-glycoprotein [Lepeophtheirus salmonis]
OG00009	dg75897.t1	Multidrug resistance-associated protein 4 [Folsomia candida]
OG00009	dg95257.t1	Multidrug resistance-associated protein 4 [Folsomia candida]
OG00009	dg3673.t1	P-glycoprotein [Lepeophtheirus salmonis]
OG00009	dg46952.t1	ATP-binding cassette, sub-family C, member 4 [Daphnia pulex]
OG00009	dg5039.t1	hypothetical protein DAPPUDRAFT_328283 [Daphnia pulex]
OG00009	dg62385.t1	Methylcrotonoyl-CoA carboxylase 1, isoform C [Drosophila melanogaster]
OG00009	dg25040.t1	ABC protein, subfamily ABCC [Daphnia pulex]
OG00009	dg56419.t1	hypothetical protein DAPPUDRAFT_328283 [Daphnia pulex]
OG00015	dg21561.t1	trypsin-1-like [Folsomia candida]
OG00015	dg21562.t1	trypsin-1-like [Folsomia candida]
OG00015	dg63372.t1	trypsin-1-like [Folsomia candida]
OG00015	dg63373.t1	trypsin-1-like [Folsomia candida]
OG00015	dg63374.t1	trypsin-1-like [Folsomia candida]
OG00015	hg5782.t1	trypsin-1-like [Folsomia candida]
OG00015	hg5784.t1	trypsin-1-like [Folsomia candida]
OG00015	dg63371.t1	trypsin [Daphnia pulex]
OG00017	dg37044.t1	UDP-glucuronosyltransferase 2B13-like [Folsomia candida]
OG00017	dg56243.t1	UDP-glucuronosyltransferase 2B13-like [Folsomia candida]
OG00017	dg8319.t1	UDP-glucuronosyltransferase 2B13-like [Folsomia candida]
OG00017	dg8320.t1	UDP-glycosyltransferase 211B1 [Strigamia maritima]
OG00017	dg86609.t1	UDP-glucuronosyltransferase 2C1-like [Folsomia candida]
OG00017	dg86617.t1	UDP-glucuronosyltransferase 2B13-like [Folsomia candida]
OG00017	dg65239.t1	UDP-glucuronosyltransferase 2C1-like [Folsomia candida]
OG00017	dg6780.t1	UDP-glucuronosyltransferase 2C1-like [Folsomia candida]
OG00017	dg75664.t1	UDP-glucuronosyltransferase 2C1-like [Folsomia candida]
OG00017	dg96774.t1	hypothetical protein DAPPUDRAFT_305259 [Daphnia pulex]
OG00017	dg97057.t1	UDP-glucuronosyltransferase 2C1-like [Folsomia candida]
OG00017	dg72471.t1	UDP-glycosyltransferase 208B2 [Daphnia pulex]
OG00017	dg72472.t1	UDP-glycosyltransferase 208B2 [Daphnia pulex]
OG00017	dg72476.t1	UDP-glucuronosyltransferase 2B13-like [Folsomia candida]
OG00017	dg87278.t1	UDP-glycosyltransferase 208B2 [Daphnia pulex]
OG00017	dg87277.t1	UDP-glycosyltransferase 208B2 [Daphnia pulex]
OG00017	dg75663.t1	UDP-glucuronosyltransferase 2C1-like [Folsomia candida]
OG00017	dg86617.t2	UDP-glycosyltransferase 211A2 [Strigamia maritima]
OG00017	hg7812.t1	UDP-glucuronosyltransferase 2B20-like [Folsomia candida]
OG00017	dg91977.t1	UDP-glucuronosyltransferase 2C1-like [Folsomia candida]
OG00024	dg14567.t1	heat shock protein cognate 2 [Drosophila melanogaster]
OG00024	dg29128.t1	Hsp70 [Tigriopus kingsejongensis]
OG00024	dg29130.t1	Hsp70 [Tigriopus kingsejongensis]
OG00024	dg38658.t1	Heat shock cognate 71 kDa protein [Folsomia candida]
OG00024	dg38660.t1	Hsp70 [Tigriopus kingsejongensis]
OG00024	dg80783.t1	heat shock 70 kDa protein cognate 4 [Parasteatoda tepidariorum]
OG00024	dg84201.t1	heat shock protein cognate 2 [Drosophila melanogaster]
OG00024	dg97999.t1	HSP70 family member 3 [Lepeophtheirus salmonis]
OG00024	hg1710.t1	heat shock protein cognate 4, isoform G [Drosophila melanogaster]
OG00024	hg1834.t1	78 kDa glucose-regulated protein-like [Parasteatoda tepidariorum]
OG00024	hg2128.t1	78 kDa glucose-regulated protein-like [Parasteatoda tepidariorum]
OG00024	hg5605.t1	Hsp70 [Tigriopus kingsejongensis]
OG00024	dg17978.t1	Hsp70 [Tigriopus kingsejongensis]
OG00024	dg28909.t1	HSP70 family member 4 [Lepeophtheirus salmonis]
OG00024	hg5606.t1	HSP70 family member 3 [Lepeophtheirus salmonis]
OG00024	dg38661.t1	78 kDa glucose-regulated protein-like [Parasteatoda tepidariorum]
OG00024	dg55588.t1	hypothetical protein DAPPUDRAFT_304735 [Daphnia pulex]
OG00024	dg39855.t1	heat shock protein cognate 4, isoform G [Drosophila melanogaster]
OG00024	dg81090.t1	heat shock protein cognate 4, isoform G [Drosophila melanogaster]
OG00027	dg21276.t1	Cytochrome P450 CYP3213A9, partial [Hyalella azteca]
OG00027	dg22650.t1	Cytochrome P450 CYP3213A9, partial [Hyalella azteca]
OG00027	dg38955.t1	Cytochrome P450 CYP3213A9, partial [Hyalella azteca]
OG00027	dg38955.t2	Cytochrome P450 CYP3213A9, partial [Hyalella azteca]
OG00027	dg43681.t1	Cytochrome P450 CYP3213A9, partial [Hyalella azteca]
OG00027	dg43682.t1	Cytochrome P450 CYP3213A9, partial [Hyalella azteca]
OG00027	dg53103.t1	Cytochrome P450 CYP3213A9, partial [Hyalella azteca]
OG00027	dg6351.t1	Cytochrome P450 CYP3213A9, partial [Hyalella azteca]
OG00027	dg74674.t1	Cytochrome P450 CYP3213A9, partial [Hyalella azteca]
OG00027	dg74677.t1	Cytochrome P450 CYP3213A9, partial [Hyalella azteca]
OG00027	dg43678.t1	Cytochrome P450 CYP3213A9, partial [Hyalella azteca]
OG00027	dg95799.t1	Cytochrome P450 CYP3213A9, partial [Hyalella azteca]
OG00027	dg43678.t2	Cytochrome P450 CYP3213A9, partial [Hyalella azteca]
OG00027	dg46509.t1	Cytochrome P450 CYP3213A9, partial [Hyalella azteca]
OG00027	dg64540.t1	Cytochrome P450 CYP3213A9, partial [Hyalella azteca]
OG00027	dg64544.t1	Cytochrome P450 CYP3213A9, partial [Hyalella azteca]
OG00027	dg46510.t1	Cytochrome P450 CYP3213A9, partial [Hyalella azteca]
OG00027	dg8260.t1	Cytochrome P450 CYP3213A9, partial [Hyalella azteca]
OG00027	dg95085.t1	Cytochrome P450 CYP3213A9, partial [Hyalella azteca]
OG00027	dg95088.t1	Cytochrome P450 CYP3213A9, partial [Hyalella azteca]
OG00027	dg71840.t1	Cytochrome P450 CYP3213A9, partial [Hyalella azteca]
OG00027	dg74676.t1	Cytochrome P450 CYP3213A9, partial [Hyalella azteca]
OG00049	dg16409.t1	hypothetical protein Fcan01_14444 [Folsomia candida]
OG00049	dg16411.t1	hypothetical protein Fcan01_14444 [Folsomia candida]
OG00049	dg16412.t1	hypothetical protein Fcan01_14444 [Folsomia candida]
OG00049	dg16414.t1	FI24270p1, partial [Drosophila melanogaster]
OG00049	dg16415.t1	FI24270p1, partial [Drosophila melanogaster]
OG00049	dg16416.t1	hypothetical protein Fcan01_14444 [Folsomia candida]
OG00049	dg16422.t1	FI24270p1, partial [Drosophila melanogaster]
OG00049	dg40148.t1	hypothetical protein Fcan01_18078 [Folsomia candida]
OG00049	dg7503.t1	hypothetical protein Fcan01_14444 [Folsomia candida]
OG00049	dg75032.t1	hypothetical protein Fcan01_14444 [Folsomia candida]
OG00049	dg7504.t1	hypothetical protein Fcan01_14444 [Folsomia candida]
OG00049	hg11546.t1	hypothetical protein Fcan01_14444 [Folsomia candida]
OG00050	dg30638.t1	Protein NLRC5 [Folsomia candida]
OG00050	dg30638.t2	Protein NLRC5 [Folsomia candida]
OG00054	dg104041.t1	hypothetical protein DAPPUDRAFT_303976 [Daphnia pulex]
OG00054	dg12307.t1	Xanthine dehydrogenase [Folsomia candida]
OG00054	dg13112.t1	hypothetical protein DAPPUDRAFT_303976 [Daphnia pulex]
OG00054	dg3888.t1	hypothetical protein DAPPUDRAFT_303976 [Daphnia pulex]
OG00054	dg51085.t1	Xanthine dehydrogenase/oxidase [Folsomia candida]
OG00054	dg57666.t1	hypothetical protein DAPPUDRAFT_308494 [Daphnia pulex]
OG00054	dg78322.t1	hypothetical protein DAPPUDRAFT_313254 [Daphnia pulex]
OG00054	dg82808.t1	Xanthine dehydrogenase 1 [Folsomia candida]
OG00054	dg12310.t1	hypothetical protein DAPPUDRAFT_308494 [Daphnia pulex]
OG00054	dg13119.t1	hypothetical protein DAPPUDRAFT_303976 [Daphnia pulex]
OG00054	dg23580.t1	hypothetical protein DAPPUDRAFT_313254 [Daphnia pulex]
OG00054	dg3885.t1	Xanthine dehydrogenase/oxidase [Folsomia candida]
OG00054	dg50069.t1	hypothetical protein DAPPUDRAFT_308494 [Daphnia pulex]
OG00054	dg19202.t1	rosy [Drosophila melanogaster]
OG00054	dg21592.t1	Xanthine dehydrogenase [Folsomia candida]
OG00054	dg21590.t1	Xanthine dehydrogenase/oxidase [Folsomia candida]
OG00054	dg21590.t2	Xanthine dehydrogenase/oxidase [Folsomia candida]
OG00054	dg78323.t1	hypothetical protein DAPPUDRAFT_303976 [Daphnia pulex]
OG00054	hg5123.t1	aldehyde oxidase 2 [Drosophila melanogaster]
OG00054	hg321.t1	sulfatase-modifying factor 1 [Parasteatoda tepidariorum]
OG00058	dg102522.t1	hypothetical protein DAPPUDRAFT_11272, partial [Daphnia pulex]
OG00058	dg33961.t1	hypothetical protein DAPPUDRAFT_314899 [Daphnia pulex]
OG00058	dg33963.t1	Chorion peroxidase [Folsomia candida]
OG00058	dg42901.t1	hypothetical protein DAPPUDRAFT_318553 [Daphnia pulex]
OG00058	dg86888.t1	hypothetical protein DAPPUDRAFT_314899 [Daphnia pulex]
OG00058	dg86889.t1	hypothetical protein DAPPUDRAFT_314899 [Daphnia pulex]
OG00058	dg9494.t1	dynamin isoform X1 [Parasteatoda tepidariorum]
OG00058	dg9494.t2	dynamin isoform X1 [Parasteatoda tepidariorum]
OG00058	dg31063.t1	hypothetical protein DAPPUDRAFT_314899 [Daphnia pulex]
OG00074	dg10747.t1	PREDICTED: E3 ubiquitin-protein ligase TRIM68-like [Hyalella azteca]
OG00074	dg50408.t1	PREDICTED: tripartite motif-containing protein 65-like [Hyalella azteca]
OG00074	dg86815.t1	PREDICTED: tripartite motif-containing protein 5-like [Hyalella azteca]
OG00074	dg74648.t1	PREDICTED: tripartite motif-containing protein 7-like [Hyalella azteca]
OG00074	dg13235.t1	notch protein [Parhyale hawaiensis]
OG00074	dg27797.t1	notch protein [Parhyale hawaiensis]
OG00074	dg27799.t1	notch protein [Parhyale hawaiensis]
OG00074	dg50848.t1	notch protein [Parhyale hawaiensis]
OG00074	dg19902.t1	PREDICTED: E3 ubiquitin-protein ligase TRIM39-like [Hyalella azteca]
OG00074	dg74650.t1	PREDICTED: E3 ubiquitin-protein ligase TRIM21-like [Hyalella azteca]
OG00074	dg75519.t1	PREDICTED: E3 ubiquitin-protein ligase TRIM39-like [Hyalella azteca]
OG00074	dg66578.t1	PREDICTED: E3 ubiquitin-protein ligase TRIM39-like [Hyalella azteca]
OG00074	dg75517.t1	PREDICTED: E3 ubiquitin-protein ligase TRIM39-like [Hyalella azteca]
OG00074	dg80018.t1	PREDICTED: E3 ubiquitin-protein ligase TRIM39-like [Hyalella azteca]
OG00074	dg62359.t1	PREDICTED: E3 ubiquitin-protein ligase TRIM21-like [Hyalella azteca]
OG00074	dg26470.t1	PREDICTED: tripartite motif-containing protein 65-like [Hyalella azteca]
OG00074	dg37681.t1	notch protein [Parhyale hawaiensis]
OG00074	dg19936.t1	PREDICTED: E3 ubiquitin-protein ligase TRIM39-like [Hyalella azteca]
OG00074	dg39394.t1	PREDICTED: E3 ubiquitin-protein ligase TRIM21-like [Hyalella azteca]
OG00074	dg80478.t1	PREDICTED: E3 ubiquitin-protein ligase TRIM39-like [Hyalella azteca]
OG00074	dg26471.t1	notch protein [Parhyale hawaiensis]
OG00074	dg80477.t1	notch protein [Parhyale hawaiensis]
OG00074	hg1645.t1	notch protein [Parhyale hawaiensis]
OG00074	dg3543.t1	notch protein [Parhyale hawaiensis]
OG00074	dg74649.t1	notch protein [Parhyale hawaiensis]
OG00074	hg11087.t1	notch protein [Parhyale hawaiensis]
OG00074	dg58220.t1	notch protein [Parhyale hawaiensis]
OG00075	dg102355.t1	PREDICTED: uncharacterized protein LOC108674485 [Hyalella azteca]
OG00075	dg102514.t1	PREDICTED: uncharacterized protein LOC108674485 [Hyalella azteca]
OG00075	dg13316.t1	PREDICTED: uncharacterized protein LOC108674485 [Hyalella azteca]
OG00075	dg19985.t1	PREDICTED: uncharacterized protein LOC108674485 [Hyalella azteca]
OG00075	dg40349.t1	DNA ligase 1-like [Folsomia candida]
OG00075	dg54616.t1	PREDICTED: uncharacterized protein LOC108674485 [Hyalella azteca]
OG00075	dg5617.t1	kelch-like protein diablo [Parasteatoda tepidariorum]
OG00075	dg60659.t1	PREDICTED: uncharacterized protein LOC108674485 [Hyalella azteca]
OG00075	dg80448.t1	PREDICTED: uncharacterized protein LOC108674485 [Hyalella azteca]
OG00075	dg83783.t1	PREDICTED: uncharacterized protein LOC108674485 [Hyalella azteca]
OG00075	dg8919.t1	PREDICTED: uncharacterized protein LOC108674485 [Hyalella azteca]
OG00075	dg43355.t1	PREDICTED: uncharacterized protein LOC108674485 [Hyalella azteca]
OG00075	dg15952.t1	PREDICTED: uncharacterized protein LOC108674485 [Hyalella azteca]
OG00075	dg87194.t1	PREDICTED: uncharacterized protein LOC108674485 [Hyalella azteca]
OG00075	dg656.t1	PREDICTED: uncharacterized protein LOC108674485 [Hyalella azteca]
OG00075	dg12818.t1	DNA polymerase zeta catalytic subunit isoform X1 [Parasteatoda tepidariorum]
OG00075	dg12819.t1	PREDICTED: uncharacterized protein LOC108674485 [Hyalella azteca]
OG00075	dg686.t1	PREDICTED: uncharacterized protein LOC108674485 [Hyalella azteca]
OG00083	dg40167.t1	hypothetical protein DAPPUDRAFT_107323 [Daphnia pulex]
OG00083	dg33890.t1	hypothetical protein DAPPUDRAFT_328300 [Daphnia pulex]
OG00083	dg26810.t1	Ionotropic receptor 130 [Hyalella azteca]
OG00083	dg102665.t1	glutamate [NMDA] receptor subunit 1-like [Parasteatoda tepidariorum]
OG00107	dg54451.t1	chymotrypsin-like protein [Daphnia pulex]
OG00107	dg54452.t1	chymotrypsin-like protein [Daphnia pulex]
OG00107	dg24906.t1	chymotrypsin-like protein [Daphnia pulex]
OG00107	dg56358.t1	chymotrypsin-like protein [Daphnia pulex]
OG00111	dg29517.t1	NADH dehydrogenase subunit 5 [Parhyale hawaiensis]
OG00111	dg29517.t2	NADH dehydrogenase subunit 5 [Parhyale hawaiensis]
OG00111	dg60457.t1	NADH dehydrogenase subunit 5 [Parhyale hawaiensis]
OG00111	dg60457.t2	NADH dehydrogenase subunit 5 [Parhyale hawaiensis]
OG00111	dg39361.t1	NADH dehydrogenase subunit 5 [Parhyale hawaiensis]
OG00111	dg39369.t1	NADH dehydrogenase subunit 5 [Parhyale hawaiensis]
OG00111	dg46160.t1	NADH dehydrogenase subunit 5 [Parhyale hawaiensis]
OG00111	dg92633.t1	NADH dehydrogenase subunit 5 [Parhyale hawaiensis]
OG00111	dg95305.t1	NADH dehydrogenase subunit 5 [Parhyale hawaiensis]
OG00111	dg83039.t1	NADH dehydrogenase subunit 5 [Parhyale hawaiensis]
OG00111	dg88641.t1	NADH dehydrogenase subunit 5 [Parhyale hawaiensis]
OG00111	dg88641.t2	NADH dehydrogenase subunit 5 [Parhyale hawaiensis]
OG00111	hg5154.t1	NADH dehydrogenase subunit 5 [Parhyale hawaiensis]
OG00113	dg30241.t1	sialin-like [Parasteatoda tepidariorum]
OG00113	dg30242.t1	sialin-like [Parasteatoda tepidariorum]
OG00113	dg83871.t1	sialin-like [Parasteatoda tepidariorum]
OG00113	dg528.t1	hypothetical protein DAPPUDRAFT_232979 [Daphnia pulex]
OG00114	dg98291.t1	eater [Drosophila melanogaster]
OG00114	dg98291.t2	eater [Drosophila melanogaster]
OG00114	dg23019.t1	FNII1 [Lepeophtheirus salmonis]
OG00124	hg1880.t1	hypothetical protein Fcan01_09800 [Folsomia candida]
OG00124	hg9860.t1	hypothetical protein Fcan01_09800 [Folsomia candida]
OG00124	hg4828.t1	hypothetical protein Fcan01_09800 [Folsomia candida]
OG00124	hg537.t1	hypothetical protein Fcan01_20305 [Folsomia candida]
OG00124	hg821.t1	hypothetical protein Fcan01_20305 [Folsomia candida]
OG00124	hg6597.t1	hypothetical protein Fcan01_20305 [Folsomia candida]
OG00124	hg9859.t1	hypothetical protein Fcan01_19173 [Folsomia candida]
OG00124	hg5682.t1	hypothetical protein Fcan01_19173 [Folsomia candida]
OG00124	hg9828.t1	hypothetical protein Fcan01_23169 [Folsomia candida]
OG00124	hg1057.t1	Unannotated protein
OG00124	hg536.t1	hypothetical protein Fcan01_23169 [Folsomia candida]
OG00124	hg2551.t1	hypothetical protein Fcan01_19173 [Folsomia candida]
OG00127	dg58768.t1	RH47312p, partial [Drosophila melanogaster]
OG00127	dg58768.t2	RH47312p, partial [Drosophila melanogaster]
OG00127	hg12620.t1	RH47312p, partial [Drosophila melanogaster]
OG00127	dg76019.t1	RH47312p, partial [Drosophila melanogaster]
OG00128	dg63423.t1	hypothetical protein DAPPUDRAFT_300347 [Daphnia pulex]
OG00128	dg63427.t1	hypothetical protein DAPPUDRAFT_300347 [Daphnia pulex]
OG00128	dg77105.t1	hypothetical protein DAPPUDRAFT_300347 [Daphnia pulex]
OG00128	dg56484.t1	hypothetical protein DAPPUDRAFT_97956 [Daphnia pulex]
OG00131	dg101274.t1	sp6-9 [Parhyale hawaiensis]
OG00131	dg43029.t1	sp6-9 [Parhyale hawaiensis]
OG00131	dg74761.t1	sp6-9 [Parhyale hawaiensis]
OG00131	dg64679.t1	snail1 protein [Parhyale hawaiensis]
OG00131	dg47987.t1	sp6-9 [Parhyale hawaiensis]
OG00131	dg37138.t1	sp6-9 [Parhyale hawaiensis]
OG00131	dg67946.t1	sp6-9 [Parhyale hawaiensis]
OG00131	dg76563.t1	sp6-9 [Parhyale hawaiensis]
OG00131	dg62753.t1	snail1 protein [Parhyale hawaiensis]
OG00131	dg69499.t1	snail1 protein [Parhyale hawaiensis]
OG00131	dg33021.t1	snail1 protein [Parhyale hawaiensis]
OG00131	dg4792.t1	sp6-9 [Parhyale hawaiensis]
OG00131	dg75127.t1	sp6-9 [Parhyale hawaiensis]
OG00131	dg72869.t1	snail1 protein [Parhyale hawaiensis]
OG00131	dg722.t1	snail1 protein [Parhyale hawaiensis]
OG00131	dg52195.t1	sp6-9 [Parhyale hawaiensis]
OG00131	dg61689.t1	sp6-9 [Parhyale hawaiensis]
OG00131	dg82294.t1	sp6-9 [Parhyale hawaiensis]
OG00131	dg9677.t1	sp6-9 [Parhyale hawaiensis]
OG00131	dg6122.t1	sp6-9 [Parhyale hawaiensis]
OG00131	dg94823.t1	sp6-9 [Parhyale hawaiensis]
OG00131	dg63556.t1	sp6-9 [Parhyale hawaiensis]
OG00131	dg65861.t1	snail1 protein [Parhyale hawaiensis]
OG00131	dg34024.t1	sp6-9 [Parhyale hawaiensis]
OG00131	dg82717.t1	sp6-9 [Parhyale hawaiensis]
OG00131	dg41309.t1	sp6-9 [Parhyale hawaiensis]
OG00131	dg8904.t1	snail1 protein [Parhyale hawaiensis]
OG00131	dg20534.t1	sp6-9 [Parhyale hawaiensis]
OG00131	dg103340.t1	sp6-9 [Parhyale hawaiensis]
OG00131	dg4792.t2	sp6-9 [Parhyale hawaiensis]
OG00131	dg48631.t1	sp6-9 [Parhyale hawaiensis]
OG00131	dg7133.t1	sp6-9 [Parhyale hawaiensis]
OG00131	dg22782.t1	sp6-9 [Parhyale hawaiensis]
OG00131	dg93732.t2	sp6-9 [Parhyale hawaiensis]
OG00131	dg93732.t1	sp6-9 [Parhyale hawaiensis]
OG00131	dg35699.t1	snail1 protein [Parhyale hawaiensis]
OG00131	dg40524.t1	sp6-9 [Parhyale hawaiensis]
OG00131	dg25494.t1	sp6-9 [Parhyale hawaiensis]
OG00131	dg26484.t1	sp6-9 [Parhyale hawaiensis]
OG00131	dg34135.t1	sp6-9 [Parhyale hawaiensis]
OG00131	dg29441.t1	Transposable element Tc3 transposase [Lepeophtheirus salmonis]
OG00131	dg89087.t1	Transposable element Tc3 transposase [Lepeophtheirus salmonis]
OG00131	dg41608.t1	snail1 protein [Parhyale hawaiensis]
OG00131	dg99944.t1	snail1 protein [Parhyale hawaiensis]
OG00131	dg99725.t1	snail1 protein [Parhyale hawaiensis]
OG00131	dg98770.t1	snail1 protein [Parhyale hawaiensis]
OG00131	dg46189.t1	sp6-9 [Parhyale hawaiensis]
OG00131	dg39218.t1	sp6-9 [Parhyale hawaiensis]
OG00131	dg3540.t1	Transposable element Tc3 transposase [Lepeophtheirus salmonis]
OG00131	dg40248.t1	jerky protein homolog, partial [Parasteatoda tepidariorum]
OG00131	dg96725.t1	jerky protein homolog, partial [Parasteatoda tepidariorum]
OG00145	dg102756.t1	murinoglobulin-2-like isoform X1 [Parasteatoda tepidariorum]
OG00145	dg17774.t1	murinoglobulin-2-like isoform X1 [Parasteatoda tepidariorum]
OG00145	dg22547.t1	murinoglobulin-2-like isoform X1 [Parasteatoda tepidariorum]
OG00145	dg61805.t1	murinoglobulin-2-like isoform X1 [Parasteatoda tepidariorum]
OG00145	dg71554.t1	murinoglobulin-2-like isoform X1 [Parasteatoda tepidariorum]
OG00145	dg71561.t1	murinoglobulin-2 isoform X1 [Parasteatoda tepidariorum]
OG00145	dg71562.t1	murinoglobulin-2-like isoform X1 [Parasteatoda tepidariorum]
OG00145	dg44411.t1	Murinoglobulin-2 [Folsomia candida]
OG00145	dg44411.t2	Murinoglobulin-2 [Folsomia candida]
OG00145	dg71556.t1	murinoglobulin-2-like isoform X1 [Parasteatoda tepidariorum]
OG00145	dg71557.t1	murinoglobulin-2-like isoform X1 [Parasteatoda tepidariorum]
OG00145	dg75601.t1	pregnancy zone protein-like [Parasteatoda tepidariorum]
OG00158	dg100047.t1	Cytochrome P450 CYP3214A15 [Hyalella azteca]
OG00158	dg100048.t1	Cytochrome P450 CYP3214A15 [Hyalella azteca]
OG00158	dg100049.t1	Cytochrome P450 CYP3214A15 [Hyalella azteca]
OG00158	dg17489.t2	Cytochrome P450 CYP3214A15 [Hyalella azteca]
OG00158	dg37667.t1	Cytochrome P450 CYP3214A15 [Hyalella azteca]
OG00158	dg37673.t1	Cytochrome P450 CYP3214A15 [Hyalella azteca]
OG00158	dg37675.t1	Cytochrome P450 CYP3214A15 [Hyalella azteca]
OG00158	dg37676.t1	Cytochrome P450 CYP3214A15 [Hyalella azteca]
OG00158	dg37677.t1	Cytochrome P450 CYP3214A15 [Hyalella azteca]
OG00158	dg41486.t1	Cytochrome P450 CYP3214A15 [Hyalella azteca]
OG00158	dg41487.t1	Cytochrome P450 CYP3214A15 [Hyalella azteca]
OG00158	dg68327.t1	Cytochrome P450 CYP3214A15 [Hyalella azteca]
OG00158	dg68328.t1	Cytochrome P450 CYP3214A15 [Hyalella azteca]
OG00158	dg82661.t1	Cytochrome P450 CYP3214A15 [Hyalella azteca]
OG00158	dg82663.t1	Cytochrome P450 CYP3214A15 [Hyalella azteca]
OG00158	dg82664.t1	Cytochrome P450 CYP3214A15 [Hyalella azteca]
OG00158	dg84528.t1	Cytochrome P450 CYP3214A15 [Hyalella azteca]
OG00158	dg84529.t1	Cytochrome P450 CYP3214A15 [Hyalella azteca]
OG00158	dg17489.t1	Cytochrome P450 CYP3214A15 [Hyalella azteca]
OG00170	dg14911.t1	Sodium-coupled monocarboxylate transporter 1 [Folsomia candida]
OG00170	dg14911.t2	Sodium-coupled monocarboxylate transporter 1 [Folsomia candida]
OG00170	dg2623.t1	Sodium-coupled monocarboxylate transporter 1 [Folsomia candida]
OG00170	dg64897.t1	sodium-dependent multivitamin transporter-like [Folsomia candida]
OG00170	dg85817.t1	hypothetical protein DAPPUDRAFT_320205 [Daphnia pulex]
OG00170	dg95527.t1	Sodium-coupled monocarboxylate transporter 1 [Folsomia candida]
OG00170	hg9072.t1	Sodium-coupled monocarboxylate transporter 1 [Folsomia candida]
OG00170	dg23928.t1	Sodium-coupled monocarboxylate transporter 1 [Folsomia candida]
OG00170	dg24321.t1	Sodium-coupled monocarboxylate transporter 1 [Folsomia candida]
OG00170	dg39438.t1	hypothetical protein DAPPUDRAFT_320205 [Daphnia pulex]
OG00170	dg39440.t1	Sodium-coupled monocarboxylate transporter 1 [Folsomia candida]
OG00170	dg39440.t2	Sodium-coupled monocarboxylate transporter 1 [Folsomia candida]
OG00170	dg40877.t1	Sodium-coupled monocarboxylate transporter 1 [Folsomia candida]
OG00170	dg4712.t1	hypothetical protein DAPPUDRAFT_320205 [Daphnia pulex]
OG00170	dg56854.t1	Sodium-coupled monocarboxylate transporter 1 [Folsomia candida]
OG00170	dg64898.t1	Sodium-coupled monocarboxylate transporter 1 [Folsomia candida]
OG00170	dg64899.t1	Sodium-coupled monocarboxylate transporter 1 [Folsomia candida]
OG00170	dg85816.t1	Sodium-coupled monocarboxylate transporter 1 [Folsomia candida]
OG00170	dg56852.t1	Sodium-coupled monocarboxylate transporter 1 [Folsomia candida]
OG00170	dg4713.t1	Sodium-coupled monocarboxylate transporter 1 [Folsomia candida]
OG00174	dg12191.t1	histone-lysine N-methyltransferase SETMAR-like [Parasteatoda tepidariorum]
OG00174	dg42748.t1	histone-lysine N-methyltransferase SETMAR-like [Parasteatoda tepidariorum]
OG00174	dg46233.t1	histone-lysine N-methyltransferase SETMAR-like [Parasteatoda tepidariorum]
OG00174	dg42383.t1	histone-lysine N-methyltransferase SETMAR-like [Parasteatoda tepidariorum]
OG00174	dg7744.t1	histone-lysine N-methyltransferase SETMAR-like [Parasteatoda tepidariorum]
OG00174	dg62.t1	histone-lysine N-methyltransferase SETMAR-like [Parasteatoda tepidariorum]
OG00174	dg87910.t1	histone-lysine N-methyltransferase SETMAR-like [Parasteatoda tepidariorum]
OG00174	dg51758.t1	histone-lysine N-methyltransferase SETMAR-like [Parasteatoda tepidariorum]
OG00174	dg75797.t1	Unannotated protein
OG00174	dg61591.t1	Unannotated protein
OG00174	dg35669.t1	tigger transposable element-derived protein 1-like [Parasteatoda tepidariorum]
OG00177	hg4002.t1	hypothetical protein Fcan01_16837 [Folsomia candida]
OG00177	hg4003.t1	hypothetical protein Fcan01_23329 [Folsomia candida]
OG00177	hg12369.t1	hypothetical protein Fcan01_16837 [Folsomia candida]
OG00188	dg12149.t1	chitinase-3-like protein 1 [Parasteatoda tepidariorum]
OG00188	dg47895.t1	hypothetical protein DAPPUDRAFT_189897 [Daphnia pulex]
OG00188	dg47896.t1	hypothetical protein DAPPUDRAFT_232075 [Daphnia pulex]
OG00188	dg58812.t1	hypothetical protein DAPPUDRAFT_232075 [Daphnia pulex]
OG00188	dg62641.t1	chitinase-3-like protein 1 [Parasteatoda tepidariorum]
OG00188	dg62642.t1	chitinase-3-like protein 1 [Parasteatoda tepidariorum]
OG00188	dg70543.t1	chitinase-3-like protein 1 [Parasteatoda tepidariorum]
OG00188	dg70544.t1	hypothetical protein DAPPUDRAFT_232075 [Daphnia pulex]
OG00188	dg47894.t1	chitinase-3-like protein 1 [Parasteatoda tepidariorum]
OG00188	dg10104.t1	hypothetical protein DAPPUDRAFT_304801 [Daphnia pulex]
OG00188	dg66606.t1	hypothetical protein DAPPUDRAFT_304801 [Daphnia pulex]
OG00202	dg18868.t1	hypothetical protein DAPPUDRAFT_320790 [Daphnia pulex]
OG00202	dg18868.t2	hypothetical protein DAPPUDRAFT_320790 [Daphnia pulex]
OG00202	dg61538.t1	Chorion peroxidase [Folsomia candida]
OG00202	dg61538.t2	Chorion peroxidase [Folsomia candida]
OG00212	dg53823.t1	facilitated trehalose transporter Tret1-2 homolog [Folsomia candida]
OG00212	dg53824.t1	facilitated trehalose transporter Tret1-2 homolog [Folsomia candida]
OG00212	dg53825.t1	facilitated trehalose transporter Tret1-2 homolog [Folsomia candida]
OG00212	dg53827.t1	facilitated trehalose transporter Tret1-2 homolog [Folsomia candida]
OG00212	dg53827.t2	facilitated trehalose transporter Tret1-2 homolog [Folsomia candida]
OG00212	dg53826.t1	facilitated trehalose transporter Tret1-2 homolog [Folsomia candida]
OG00212	dg6670.t1	facilitated trehalose transporter Tret1-2 homolog [Folsomia candida]
OG00212	dg53830.t1	facilitated trehalose transporter Tret1-2 homolog [Folsomia candida]
OG00212	dg53830.t2	facilitated trehalose transporter Tret1-2 homolog [Folsomia candida]
OG00212	dg53832.t1	facilitated trehalose transporter Tret1-2 homolog [Folsomia candida]
OG00235	dg21243.t1	hypothetical protein DAPPUDRAFT_62540 [Daphnia pulex]
OG00235	dg21245.t1	hypothetical protein DAPPUDRAFT_62540 [Daphnia pulex]
OG00235	dg54050.t1	hypothetical protein DAPPUDRAFT_62540 [Daphnia pulex]
OG00235	dg26740.t1	MOXD1 1 [Folsomia candida]
OG00235	dg26740.t2	MOXD1 1 [Folsomia candida]
OG00235	dg26740.t3	MOXD1 1 [Folsomia candida]
OG00235	dg26740.t4	MOXD1 1 [Folsomia candida]
OG00235	dg65781.t1	hypothetical protein DAPPUDRAFT_62540 [Daphnia pulex]
OG00235	dg38633.t1	MOXD1 1 [Folsomia candida]
OG00245	dg15856.t1	Salivary glue protein Sgs-3 [Folsomia candida]
OG00245	dg23009.t1	Salivary glue protein Sgs-3 [Folsomia candida]
OG00245	dg8716.t1	Salivary glue protein Sgs-3 [Folsomia candida]
OG00245	dg8713.t1	hypothetical protein Fcan01_16055 [Folsomia candida]
OG00245	dg8713.t2	hypothetical protein Fcan01_16055 [Folsomia candida]
OG00245	dg23005.t1	Salivary glue protein Sgs-3 [Folsomia candida]
OG00245	dg23008.t1	Salivary glue protein Sgs-3 [Folsomia candida]
OG00245	dg23008.t2	Salivary glue protein Sgs-3 [Folsomia candida]
OG00245	dg75817.t1	PREDICTED: peritrophin-48-like [Hyalella azteca]
OG00256	dg42816.t1	NADH dehydrogenase subunit 5 [Parhyale hawaiensis]
OG00256	dg81093.t1	NADH dehydrogenase subunit 5 [Parhyale hawaiensis]
OG00256	dg51228.t1	NADH dehydrogenase subunit 5 [Parhyale hawaiensis]
OG00256	dg89893.t1	NADH dehydrogenase subunit 5 [Parhyale hawaiensis]
OG00256	dg81093.t3	NADH dehydrogenase subunit 5 [Parhyale hawaiensis]
OG00256	dg81093.t2	NADH dehydrogenase subunit 5 [Parhyale hawaiensis]
OG00256	dg38641.t1	NADH dehydrogenase subunit 5 [Parhyale hawaiensis]
OG00262	dg102893.t1	endoglucanase-1,4-beta-glucanase [Daphnia pulex]
OG00262	dg16399.t1	endoglucanase-1,4-beta-glucanase [Daphnia pulex]
OG00262	dg30187.t1	endoglucanase-1,4-beta-glucanase [Daphnia pulex]
OG00262	dg35439.t1	endoglucanase-1,4-beta-glucanase [Daphnia pulex]
OG00262	dg49823.t1	endoglucanase-1,4-beta-glucanase [Daphnia pulex]
OG00262	dg69112.t1	endoglucanase-1,4-beta-glucanase [Daphnia pulex]
OG00262	dg30189.t1	endoglucanase-1,4-beta-glucanase [Daphnia pulex]
OG00262	dg30190.t1	endoglucanase-1,4-beta-glucanase [Daphnia pulex]
OG00262	dg30190.t2	endoglucanase-1,4-beta-glucanase [Daphnia pulex]
OG00265	dg14479.t1	hypothetical protein DAPPUDRAFT_332314 [Daphnia pulex]
OG00265	dg14481.t1	hypothetical protein DAPPUDRAFT_332314 [Daphnia pulex]
OG00265	dg14485.t1	hypothetical protein DAPPUDRAFT_332314 [Daphnia pulex]
OG00265	dg14486.t1	hypothetical protein DAPPUDRAFT_332314 [Daphnia pulex]
OG00265	hg2164.t1	hypothetical protein DAPPUDRAFT_332314 [Daphnia pulex]
OG00265	hg11141.t1	cuticular protein 65Ax1 [Drosophila melanogaster]
OG00292	dg102445.t1	glucosylceramidase-like isoform X1 [Folsomia candida]
OG00292	dg37087.t1	glucosylceramidase-like isoform X1 [Folsomia candida]
OG00292	dg58418.t1	glucosylceramidase-like isoform X1 [Folsomia candida]
OG00292	dg18129.t1	glucosylceramidase-like isoform X1 [Folsomia candida]
OG00292	dg43626.t1	glucosylceramidase-like isoform X1 [Folsomia candida]
OG00292	dg62505.t1	glucosylceramidase [Parasteatoda tepidariorum]
OG00292	dg78117.t1	glucosylceramidase-like isoform X1 [Folsomia candida]
OG00292	dg30524.t1	glucosylceramidase-like isoform X1 [Folsomia candida]
OG00292	dg89338.t1	glucosylceramidase-like isoform X1 [Folsomia candida]
OG00292	dg62504.t1	glucosylceramidase-like isoform X1 [Folsomia candida]
OG00292	dg100246.t1	glucosylceramidase-like isoform X1 [Folsomia candida]
OG00292	dg50225.t1	hypothetical protein DAPPUDRAFT_328613 [Daphnia pulex]
OG00296	dg28188.t1	alpha-L-fucosidase-like [Folsomia candida]
OG00296	dg28190.t1	alpha-L-fucosidase-like [Folsomia candida]
OG00296	dg28190.t2	alpha-L-fucosidase-like [Folsomia candida]
OG00296	dg42219.t1	plasma alpha-L-fucosidase-like [Folsomia candida]
OG00296	dg42223.t1	plasma alpha-L-fucosidase-like [Folsomia candida]
OG00296	dg43275.t1	alpha-L-fucosidase-like [Folsomia candida]
OG00296	hg9509.t1	hypothetical protein DAPPUDRAFT_318578 [Daphnia pulex]
OG00362	dg100803.t1	macrophage mannose receptor 1 [Parasteatoda tepidariorum]
OG00362	dg97379.t1	macrophage mannose receptor 1-like [Parasteatoda tepidariorum]
OG00362	dg100804.t1	macrophage mannose receptor 1-like [Parasteatoda tepidariorum]
OG00362	dg86173.t1	macrophage mannose receptor 1-like [Parasteatoda tepidariorum]
OG00362	dg12285.t1	macrophage mannose receptor 1-like [Parasteatoda tepidariorum]
OG00362	dg56544.t1	macrophage mannose receptor 1-like [Parasteatoda tepidariorum]
OG00362	dg20454.t1	macrophage mannose receptor 1-like [Parasteatoda tepidariorum]
OG00362	dg34072.t1	macrophage mannose receptor 1-like [Parasteatoda tepidariorum]
OG00362	dg86170.t1	macrophage mannose receptor 1-like [Parasteatoda tepidariorum]
OG00362	dg42861.t1	macrophage mannose receptor 1-like [Parasteatoda tepidariorum]
OG00362	dg54323.t1	macrophage mannose receptor 1-like [Parasteatoda tepidariorum]
OG00362	dg5455.t1	macrophage mannose receptor 1 [Parasteatoda tepidariorum]
OG00364	dg15181.t1	hypothetical protein Fcan01_25301 [Folsomia candida]
OG00364	dg87392.t1	Unannotated protein
OG00364	dg86185.t1	hypothetical protein Fcan01_15733 [Folsomia candida]
OG00364	dg62512.t1	hypothetical protein Fcan01_15733 [Folsomia candida]
OG00364	dg27369.t1	hypothetical protein Fcan01_15733 [Folsomia candida]
OG00364	dg96161.t1	hypothetical protein Fcan01_15733 [Folsomia candida]
OG00364	dg24470.t1	Unannotated protein
OG00364	dg79511.t1	Unannotated protein
OG00364	dg76253.t1	hypothetical protein Fcan01_15733 [Folsomia candida]
OG00364	dg51266.t1	hypothetical protein Fcan01_15733 [Folsomia candida]
OG00364	dg46421.t1	Unannotated protein
OG00364	dg90405.t1	hypothetical protein Fcan01_15733 [Folsomia candida]
OG00364	dg46420.t1	hypothetical protein Fcan01_15733 [Folsomia candida]
OG00364	dg84912.t1	hypothetical protein Fcan01_15733 [Folsomia candida]
OG00364	dg99410.t1	hypothetical protein Fcan01_15733 [Folsomia candida]
OG00364	dg87390.t1	uncharacterized protein LOC107437116 [Parasteatoda tepidariorum]
OG00364	dg92457.t1	hypothetical protein Fcan01_15733 [Folsomia candida]
OG00364	dg93343.t1	hypothetical protein Fcan01_15733 [Folsomia candida]
OG00364	dg9590.t1	hypothetical protein Fcan01_15733 [Folsomia candida]
OG00364	dg67179.t1	Transposon Ty3-G Gag-Pol polyprotein [Folsomia candida]
OG00364	dg28820.t1	hypothetical protein DAPPUDRAFT_62934, partial [Daphnia pulex]
OG00364	dg42932.t1	hypothetical protein Fcan01_15733 [Folsomia candida]
OG00364	dg57310.t1	hypothetical protein Fcan01_15733 [Folsomia candida]
OG00364	dg57310.t2	hypothetical protein Fcan01_15733 [Folsomia candida]
OG00364	dg66437.t1	hypothetical protein Fcan01_15733 [Folsomia candida]
OG00364	dg57660.t1	hypothetical protein Fcan01_15733 [Folsomia candida]
OG00376	dg101714.t1	lysozyme C-1-like [Folsomia candida]
OG00376	dg22308.t1	lysozyme C-1-like [Folsomia candida]
OG00376	dg22304.t1	lysozyme C-1-like [Folsomia candida]
OG00376	dg58289.t1	hypothetical protein DAPPUDRAFT_300634 [Daphnia pulex]
OG00376	dg22303.t1	hypothetical protein DAPPUDRAFT_300634 [Daphnia pulex]
OG00376	dg15273.t1	lysozyme C-1-like [Folsomia candida]
OG00376	dg7885.t1	hypothetical protein DAPPUDRAFT_300634 [Daphnia pulex]
OG00382	dg11333.t1	sp6-9 [Parhyale hawaiensis]
OG00382	dg37483.t1	sp6-9 [Parhyale hawaiensis]
OG00382	dg92266.t1	sp6-9 [Parhyale hawaiensis]
OG00382	dg36002.t1	sp6-9 [Parhyale hawaiensis]
OG00382	dg97747.t1	sp6-9 [Parhyale hawaiensis]
OG00382	dg19518.t1	sp6-9 [Parhyale hawaiensis]
OG00382	dg74992.t1	Transposable element Tc3 transposase [Lepeophtheirus salmonis]
OG00382	dg26416.t1	sp6-9 [Parhyale hawaiensis]
OG00382	dg64379.t4	Transposable element Tc3 transposase [Lepeophtheirus salmonis]
OG00382	dg64379.t3	Transposable element Tc3 transposase [Lepeophtheirus salmonis]
OG00382	dg96361.t1	Transposable element Tc3 transposase [Lepeophtheirus salmonis]
OG00382	dg30220.t1	sp6-9 [Parhyale hawaiensis]
OG00382	dg64379.t2	sp6-9 [Parhyale hawaiensis]
OG00382	dg64379.t1	sp6-9 [Parhyale hawaiensis]
OG00406	dg5341.t1	hypothetical protein Fcan01_08434 [Folsomia candida]
OG00406	dg90387.t1	hypothetical protein Fcan01_08434 [Folsomia candida]
OG00406	dg96726.t1	hypothetical protein DAPPUDRAFT_60818, partial [Daphnia pulex]
OG00406	dg54699.t1	hypothetical protein DAPPUDRAFT_60818, partial [Daphnia pulex]
OG00406	dg63052.t1	PREDICTED: putative nuclease HARBI1 [Hyalella azteca]
OG00406	hg10988.t1	hypothetical protein DAPPUDRAFT_60818, partial [Daphnia pulex]
OG00406	dg74435.t1	hypothetical protein DAPPUDRAFT_60818, partial [Daphnia pulex]
OG00406	hg6461.t1	hypothetical protein DAPPUDRAFT_60818, partial [Daphnia pulex]
OG00406	dg17664.t1	hypothetical protein DAPPUDRAFT_60818, partial [Daphnia pulex]
OG00479	dg4844.t1	formaldehyde dehydrogenase [Drosophila melanogaster]
OG00479	dg4845.t1	formaldehyde dehydrogenase [Drosophila melanogaster]
OG00479	dg4847.t1	alcohol dehydrogenase class-3 chain L-like [Folsomia candida]
OG00479	dg80307.t1	formaldehyde dehydrogenase [Drosophila melanogaster]
OG00479	dg72416.t1	formaldehyde dehydrogenase [Drosophila melanogaster]
OG00479	dg72417.t1	formaldehyde dehydrogenase [Drosophila melanogaster]
OG00509	dg19725.t1	hypothetical protein DAPPUDRAFT_327085 [Daphnia pulex]
OG00509	dg19728.t1	hypothetical protein DAPPUDRAFT_229355 [Daphnia pulex]
OG00509	dg19728.t2	hypothetical protein DAPPUDRAFT_229355 [Daphnia pulex]
OG00509	dg19726.t1	hypothetical protein DAPPUDRAFT_229355 [Daphnia pulex]
OG00509	dg44574.t1	hypothetical protein DAPPUDRAFT_229355 [Daphnia pulex]
OG00509	dg23134.t1	hypothetical protein DAPPUDRAFT_229355 [Daphnia pulex]
OG00509	dg48597.t1	hypothetical protein DAPPUDRAFT_229355 [Daphnia pulex]
OG00509	dg44574.t2	hypothetical protein DAPPUDRAFT_229355 [Daphnia pulex]
OG00511	hg889.t1	hypothetical protein DAPPUDRAFT_19746, partial [Daphnia pulex]
OG00511	hg3318.t1	hypothetical protein DAPPUDRAFT_55428, partial [Daphnia pulex]
OG00540	dg100835.t1	hypothetical protein DAPPUDRAFT_210998 [Daphnia pulex]
OG00540	dg95728.t1	hypothetical protein DAPPUDRAFT_210998 [Daphnia pulex]
OG00540	dg95729.t1	hypothetical protein DAPPUDRAFT_210998 [Daphnia pulex]
OG00540	dg95727.t1	hypothetical protein DAPPUDRAFT_210998 [Daphnia pulex]
OG00540	dg95730.t1	hypothetical protein DAPPUDRAFT_210998 [Daphnia pulex]
OG00540	dg95731.t1	hypothetical protein DAPPUDRAFT_210998 [Daphnia pulex]
OG00559	dg101398.t1	hypothetical protein DAPPUDRAFT_305430 [Daphnia pulex]
OG00559	hg6221.t1	hypothetical protein DAPPUDRAFT_305430 [Daphnia pulex]
OG00559	hg2598.t1	L-xylulose reductase [Parasteatoda tepidariorum]
OG00559	dg13687.t1	hypothetical protein DAPPUDRAFT_305430 [Daphnia pulex]
OG00559	dg13686.t1	hypothetical protein DAPPUDRAFT_305430 [Daphnia pulex]
OG00579	dg59793.t1	hypothetical protein DAPPUDRAFT_315215 [Daphnia pulex]
OG00579	dg61117.t1	hypothetical protein DAPPUDRAFT_315215 [Daphnia pulex]
OG00579	dg94725.t1	hypothetical protein DAPPUDRAFT_301663 [Daphnia pulex]
OG00579	hg3029.t1	hypothetical protein DAPPUDRAFT_194538 [Daphnia pulex]
OG00603	dg1614.t1	hypothetical protein DAPPUDRAFT_299971 [Daphnia pulex]
OG00603	dg84041.t1	hypothetical protein DAPPUDRAFT_299971 [Daphnia pulex]
OG00603	dg88837.t1	hypothetical protein DAPPUDRAFT_299971 [Daphnia pulex]
OG00603	dg88835.t1	hypothetical protein Fcan01_07781 [Folsomia candida]
OG00603	dg74108.t1	hypothetical protein DAPPUDRAFT_299971 [Daphnia pulex]
OG00603	dg29633.t1	hypothetical protein Fcan01_07781 [Folsomia candida]
OG00612	dg10967.t1	hypothetical protein Fcan01_15733 [Folsomia candida]
OG00612	dg57832.t1	hypothetical protein Fcan01_15733 [Folsomia candida]
OG00612	dg26434.t1	hypothetical protein Fcan01_15733 [Folsomia candida]
OG00612	dg1444.t2	PREDICTED: uncharacterized protein LOC108670851 [Hyalella azteca]
OG00612	dg77709.t1	PREDICTED: uncharacterized protein LOC108671378 [Hyalella azteca]
OG00612	dg49696.t1	hypothetical protein Fcan01_15733 [Folsomia candida]
OG00612	dg86520.t1	PREDICTED: uncharacterized protein LOC108670851 [Hyalella azteca]
OG00612	dg99947.t1	hypothetical protein Fcan01_15733 [Folsomia candida]
OG00612	dg70184.t1	PREDICTED: uncharacterized protein LOC108665940 [Hyalella azteca]
OG00612	dg21320.t1	PREDICTED: uncharacterized protein LOC108675914 [Hyalella azteca]
OG00612	dg64666.t1	Unannotated protein
OG00612	dg26728.t1	Unannotated protein
OG00612	dg35671.t1	PREDICTED: uncharacterized protein LOC108675917 [Hyalella azteca]
OG00612	dg58431.t1	hypothetical protein Fcan01_15733 [Folsomia candida]
OG00612	dg72991.t1	hypothetical protein DAPPUDRAFT_330770 [Daphnia pulex]
OG00663	dg29019.t1	Dscam protein isoform Ig7.1/Ig7.4, partial [Strigamia maritima]
OG00663	dg29019.t2	Dscam protein isoform Ig7.1/Ig7.4, partial [Strigamia maritima]
OG00663	dg29019.t3	Dscam protein isoform Ig7.1/Ig7.4, partial [Strigamia maritima]
OG00663	dg60793.t1	Dscam protein isoform Ig7.1/Ig7.4, partial [Strigamia maritima]
OG00663	dg93171.t1	Dscam protein isoform Ig7.1/Ig7.4, partial [Strigamia maritima]
OG00663	dg93175.t1	Dscam protein isoform Ig7.1/Ig7.4, partial [Strigamia maritima]
OG00663	dg93170.t1	Dscam protein isoform Ig7.1/Ig7.4, partial [Strigamia maritima]
OG00663	dg92116.t1	Dscam protein isoform Ig7.1/Ig7.4, partial [Strigamia maritima]
OG00687	dg40725.t1	hypothetical protein DAPPUDRAFT_307583 [Daphnia pulex]
OG00687	dg40725.t2	hypothetical protein DAPPUDRAFT_307583 [Daphnia pulex]
OG00687	dg83726.t1	hypothetical protein DAPPUDRAFT_307583 [Daphnia pulex]
OG00687	dg83726.t2	hypothetical protein DAPPUDRAFT_307583 [Daphnia pulex]
OG00687	dg58571.t1	hypothetical protein DAPPUDRAFT_307583 [Daphnia pulex]
OG00687	dg7052.t1	hypothetical protein DAPPUDRAFT_307583 [Daphnia pulex]
OG00687	dg81007.t1	hypothetical protein DAPPUDRAFT_307583 [Daphnia pulex]
OG00723	dg55406.t1	putative RNA-binding protein EEED8.10 [Parasteatoda tepidariorum]
OG00723	dg55406.t2	putative RNA-binding protein EEED8.10 [Parasteatoda tepidariorum]
OG00723	dg74797.t1	putative RNA-binding protein EEED8.10 [Parasteatoda tepidariorum]
OG00723	dg95171.t1	putative RNA-binding protein EEED8.10 [Parasteatoda tepidariorum]
OG00723	dg95173.t1	putative RNA-binding protein EEED8.10 [Parasteatoda tepidariorum]
OG00771	dg13801.t1	methionine synthase-like [Folsomia candida]
OG00771	dg13801.t2	methionine synthase-like [Folsomia candida]
OG00771	dg24605.t1	methionine synthase-like [Folsomia candida]
OG00799	hg11076.t1	Transposable element Tc3 transposase [Folsomia candida]
OG00799	hg588.t1	Transposable element Tc3 transposase [Folsomia candida]
OG00799	hg1426.t1	Transposable element Tc3 transposase [Folsomia candida]
OG00827	dg63864.t1	hypothetical protein DAPPUDRAFT_195585 [Daphnia pulex]
OG00827	dg63865.t2	hypothetical protein DAPPUDRAFT_195585 [Daphnia pulex]
OG00827	dg63867.t1	hypothetical protein DAPPUDRAFT_195585 [Daphnia pulex]
OG00827	dg63865.t1	hypothetical protein DAPPUDRAFT_195585 [Daphnia pulex]
OG00873	hg3448.t1	Transposon Ty3-I Gag-Pol polyprotein [Folsomia candida]
OG00873	hg2721.t1	Transposon Ty3-I Gag-Pol polyprotein [Folsomia candida]
OG00873	hg2883.t1	sterol carrier protein X-related thiolase [Drosophila melanogaster]
OG00873	hg9243.t1	Transposon Ty3-I Gag-Pol polyprotein [Folsomia candida]
OG00875	dg36539.t1	Unannotated protein
OG00875	dg8964.t3	Unannotated protein
OG00875	dg69223.t1	Unannotated protein
OG00875	dg8964.t1	Unannotated protein
OG00875	dg8964.t2	Unannotated protein
OG00875	dg65034.t1	Unannotated protein
OG00875	dg61825.t1	Unannotated protein
OG00875	dg60759.t1	Unannotated protein
OG00875	dg68686.t1	Unannotated protein
OG00875	dg45461.t1	Unannotated protein
OG00875	dg40358.t1	Unannotated protein
OG00875	dg79693.t1	Unannotated protein
OG00875	dg40359.t1	Unannotated protein
OG00958	hg1500.t1	hypothetical protein DAPPUDRAFT_338812 [Daphnia pulex]
OG00958	hg8874.t1	hypothetical protein DAPPUDRAFT_338812 [Daphnia pulex]
OG00958	hg3299.t1	hypothetical protein DAPPUDRAFT_338812 [Daphnia pulex]
OG00958	hg9799.t1	uncharacterized protein LOC107456471, partial [Parasteatoda tepidariorum]
OG00965	dg14650.t1	hypothetical protein DAPPUDRAFT_301912 [Daphnia pulex]
OG00965	dg14650.t2	hypothetical protein DAPPUDRAFT_301912 [Daphnia pulex]
OG00965	dg14650.t3	hypothetical protein DAPPUDRAFT_301912 [Daphnia pulex]
OG00965	dg94229.t1	hypothetical protein DAPPUDRAFT_190561 [Daphnia pulex]
OG00965	dg94229.t2	hypothetical protein DAPPUDRAFT_301912 [Daphnia pulex]
OG00965	dg94229.t3	Unannotated protein
OG00991	dg17990.t1	hypothetical protein DAPPUDRAFT_64347, partial [Daphnia pulex]
OG00991	dg36255.t2	hypothetical protein DAPPUDRAFT_64347, partial [Daphnia pulex]
OG00991	dg36255.t1	hypothetical protein DAPPUDRAFT_64347, partial [Daphnia pulex]
OG00993	dg81880.t1	hypothetical protein DAPPUDRAFT_118041 [Daphnia pulex]
OG00993	dg81883.t1	hypothetical protein DAPPUDRAFT_118041 [Daphnia pulex]
OG00993	dg83661.t1	hypothetical protein DAPPUDRAFT_320085 [Daphnia pulex]
OG00993	dg62824.t1	hypothetical protein DAPPUDRAFT_96285 [Daphnia pulex]
OG01071	dg60262.t1	sortilin-related receptor-like [Parasteatoda tepidariorum]
OG01071	dg96021.t3	sortilin-related receptor-like [Parasteatoda tepidariorum]
OG01071	dg96021.t2	sortilin-related receptor-like [Parasteatoda tepidariorum]
OG01071	dg95878.t1	sortilin-related receptor-like [Parasteatoda tepidariorum]
OG01071	dg96021.t1	sortilin-related receptor-like [Parasteatoda tepidariorum]
OG01071	dg88244.t1	sortilin-related receptor-like [Parasteatoda tepidariorum]
OG01083	dg102363.t1	PREDICTED: RNA-directed DNA polymerase from mobile element jockey-like [Hyalella azteca]
OG01083	dg14878.t1	uncharacterized protein LOC107443779 isoform X1 [Parasteatoda tepidariorum]
OG01083	dg72870.t1	sp6-9 [Parhyale hawaiensis]
OG01083	dg96901.t1	uncharacterized protein LOC107443779 isoform X1 [Parasteatoda tepidariorum]
OG01083	dg69462.t1	uncharacterized protein LOC107444983 [Parasteatoda tepidariorum]
OG01100	dg16993.t1	CD209 antigen-like [Folsomia candida]
OG01100	dg16993.t2	CD209 antigen-like [Folsomia candida]
OG01100	dg36946.t1	CD209 antigen-like [Folsomia candida]
OG01100	dg75196.t1	CD209 antigen-like [Folsomia candida]
OG01100	dg75201.t1	CD209 antigen-like [Folsomia candida]
OG01100	dg47920.t1	CD209 antigen-like [Folsomia candida]
OG01100	dg68915.t1	CD209 antigen-like [Folsomia candida]
OG01100	dg36947.t1	CD209 antigen-like [Folsomia candida]
OG01100	dg40930.t1	CD209 antigen-like [Folsomia candida]
OG01100	dg47916.t1	CD209 antigen-like [Folsomia candida]
OG01407	hg7533.t1	CGG triplet repeat-binding protein 1, partial [Folsomia candida]
OG01407	dg2467.t1	CGG triplet repeat-binding protein 1 [Folsomia candida]
OG01769	hg10485.t1	Transposable element Tc3 transposase [Folsomia candida]
OG01769	hg4754.t1	Transposable element Tc3 transposase [Folsomia candida]
OG01769	hg5981.t1	Transposable element Tc3 transposase [Folsomia candida]
OG02087	dg100553.t1	hypothetical protein DAPPUDRAFT_316454 [Daphnia pulex]
OG02087	dg100553.t2	hypothetical protein DAPPUDRAFT_316454 [Daphnia pulex]
OG02087	dg100553.t3	hypothetical protein DAPPUDRAFT_316454 [Daphnia pulex]
OG02087	dg94530.t1	hypothetical protein DAPPUDRAFT_316454 [Daphnia pulex]
OG02087	dg98813.t2	hypothetical protein DAPPUDRAFT_316454 [Daphnia pulex]
OG02087	dg98813.t1	hypothetical protein DAPPUDRAFT_316454 [Daphnia pulex]
OG02087	dg98816.t1	hypothetical protein DAPPUDRAFT_316454 [Daphnia pulex]
OG02087	dg67958.t1	hypothetical protein DAPPUDRAFT_316454 [Daphnia pulex]
OG02182	dg103321.t1	PREDICTED: uncharacterized protein LOC108676821 [Hyalella azteca]
OG02182	dg65546.t1	PREDICTED: uncharacterized protein LOC108676821 [Hyalella azteca]
OG02182	dg43583.t1	PREDICTED: uncharacterized protein LOC108671923 [Hyalella azteca]
OG02182	dg86915.t1	PREDICTED: uncharacterized protein LOC108671923 [Hyalella azteca]
OG02182	dg33379.t1	PREDICTED: uncharacterized protein LOC108671850 [Hyalella azteca]
OG02182	dg22952.t1	PREDICTED: uncharacterized protein LOC108668478 [Hyalella azteca]
OG02182	dg70154.t1	PREDICTED: uncharacterized protein LOC108666115 [Hyalella azteca]
OG02182	dg77308.t1	PREDICTED: uncharacterized protein LOC108671923 [Hyalella azteca]
OG02182	dg8255.t1	PREDICTED: uncharacterized protein LOC108668478 [Hyalella azteca]
OG02182	dg61512.t1	PREDICTED: uncharacterized protein LOC108666115 [Hyalella azteca]
OG02182	dg69326.t1	PREDICTED: uncharacterized protein LOC108668478 [Hyalella azteca]
OG02205	dg30614.t1	PREDICTED: prolow-density lipoprotein receptor-related protein 1-like, partial [Hyalella azteca]
OG02205	dg73029.t1	PREDICTED: prolow-density lipoprotein receptor-related protein 1-like, partial [Hyalella azteca]
OG02205	dg30615.t1	PREDICTED: prolow-density lipoprotein receptor-related protein 1-like, partial [Hyalella azteca]
OG02205	dg36853.t2	PREDICTED: prolow-density lipoprotein receptor-related protein 1-like, partial [Hyalella azteca]
OG02205	dg36853.t1	PREDICTED: prolow-density lipoprotein receptor-related protein 1-like, partial [Hyalella azteca]
OG02205	dg36850.t3	PREDICTED: prolow-density lipoprotein receptor-related protein 1-like, partial [Hyalella azteca]
OG02205	dg36850.t2	PREDICTED: prolow-density lipoprotein receptor-related protein 1-like, partial [Hyalella azteca]
OG02205	dg36850.t1	PREDICTED: prolow-density lipoprotein receptor-related protein 1-like, partial [Hyalella azteca]
OG02205	dg36851.t1	Unannotated protein
OG02205	dg36856.t1	PREDICTED: prolow-density lipoprotein receptor-related protein 1-like, partial [Hyalella azteca]
OG02205	dg36848.t1	Unannotated protein
OG02205	dg36849.t1	PREDICTED: prolow-density lipoprotein receptor-related protein 1-like, partial [Hyalella azteca]
OG02205	dg73028.t1	PREDICTED: prolow-density lipoprotein receptor-related protein 1-like, partial [Hyalella azteca]
OG02205	dg36854.t1	PREDICTED: prolow-density lipoprotein receptor-related protein 1-like, partial [Hyalella azteca]
OG02783	dg62454.t1	PREDICTED: uncharacterized protein LOC108682100 [Hyalella azteca]
OG02783	dg62464.t1	PREDICTED: uncharacterized protein LOC108673610 [Hyalella azteca]
OG02783	dg62458.t1	coatomer subunit beta-like [Parasteatoda tepidariorum]
OG02783	dg62456.t1	PREDICTED: uncharacterized protein LOC108682100 [Hyalella azteca]
OG02783	dg62460.t1	hypothetical protein Fcan01_17178 [Folsomia candida]
OG03518	hg10070.t1	Transposon Ty3-G Gag-Pol polyprotein [Folsomia candida]
OG03518	hg4430.t1	Transposon Ty3-G Gag-Pol polyprotein [Folsomia candida]
OG03518	hg4478.t1	Transposon Ty3-G Gag-Pol polyprotein [Folsomia candida]
OG03518	hg2046.t1	Transposon Ty3-G Gag-Pol polyprotein [Folsomia candida]
OG03531	dg42855.t1	snake, isoform B [Drosophila melanogaster]
OG03531	hg8076.t1	PREDICTED: uncharacterized protein LOC108680678 [Hyalella azteca]
OG03531	hg5765.t1	PREDICTED: uncharacterized protein LOC108680678 [Hyalella azteca]
OG03531	hg8922.t1	PREDICTED: uncharacterized protein LOC108680678 [Hyalella azteca]
OG03533	dg41147.t1	CD209 antigen-like [Folsomia candida]
OG03533	dg85949.t1	CD209 antigen-like [Folsomia candida]
OG03533	dg73421.t1	CD209 antigen-like [Folsomia candida]
OG03542	dg103645.t1	PREDICTED: uncharacterized protein LOC108675923 [Hyalella azteca]
OG03542	dg49956.t1	hypothetical protein Fcan01_15733 [Folsomia candida]
OG03542	dg26638.t1	PREDICTED: uncharacterized protein LOC108675923 [Hyalella azteca]
OG03542	dg3281.t1	protocadherin-like wing polarity protein stan [Parasteatoda tepidariorum]
OG03542	dg56055.t1	PREDICTED: uncharacterized protein LOC108675923 [Hyalella azteca]
OG03542	dg64521.t1	hypothetical protein Fcan01_15733 [Folsomia candida]
OG03542	dg18913.t1	hypothetical protein Fcan01_15733 [Folsomia candida]
OG03542	dg74828.t1	hypothetical protein Fcan01_15733 [Folsomia candida]
OG03542	dg6937.t1	hypothetical protein Fcan01_15733 [Folsomia candida]
OG03542	dg49954.t1	PREDICTED: uncharacterized protein LOC108683111 [Hyalella azteca]
OG03550	dg18771.t1	collagen alpha-2(IV) chain [Parasteatoda tepidariorum]
OG03550	dg53682.t1	Unannotated protein
OG03550	dg61787.t1	box C/D snoRNA protein 1 isoform X1 [Parasteatoda tepidariorum]
OG03550	dg79808.t1	Unannotated protein
OG03550	dg97972.t1	PREDICTED: uncharacterized protein LOC108679206 [Hyalella azteca]
OG04649	dg52717.t1	hypothetical protein DAPPUDRAFT_301897 [Daphnia pulex]
OG04649	dg55760.t1	hypothetical protein DAPPUDRAFT_301897 [Daphnia pulex]
OG04649	dg84159.t1	hypothetical protein DAPPUDRAFT_301897 [Daphnia pulex]
OG04649	dg55752.t1	hypothetical protein DAPPUDRAFT_301897 [Daphnia pulex]
OG04649	dg55749.t1	hypothetical protein DAPPUDRAFT_301897 [Daphnia pulex]
OG04649	dg55758.t1	hypothetical protein DAPPUDRAFT_301897 [Daphnia pulex]
OG04649	dg55757.t1	hypothetical protein DAPPUDRAFT_301897 [Daphnia pulex]
OG04649	dg55753.t1	hypothetical protein DAPPUDRAFT_301897 [Daphnia pulex]
OG04649	dg55755.t1	hypothetical protein DAPPUDRAFT_301897 [Daphnia pulex]
OG04649	dg55754.t1	hypothetical protein DAPPUDRAFT_301897 [Daphnia pulex]
OG04649	dg67019.t1	hypothetical protein DAPPUDRAFT_301897 [Daphnia pulex]
OG05656	dg47669.t1	Cathepsin L [Lepeophtheirus salmonis]
OG05656	dg47670.t1	Cathepsin L [Lepeophtheirus salmonis]
OG05656	dg84240.t1	Cathepsin L [Lepeophtheirus salmonis]
OG05656	dg79317.t1	Cathepsin L [Lepeophtheirus salmonis]
OG05656	dg84243.t1	Cathepsin L [Lepeophtheirus salmonis]
OG05656	dg79318.t1	Cathepsin L [Lepeophtheirus salmonis]
OG05656	dg84241.t1	Cathepsin L [Lepeophtheirus salmonis]
OG05728	dg13230.t1	Unannotated protein
OG05728	dg58439.t1	PREDICTED: uncharacterized protein LOC108681840 [Hyalella azteca]
OG05728	dg74873.t1	Unannotated protein
OG05728	dg91980.t1	Unannotated protein
OG05736	dg25761.t1	hypothetical protein DAPPUDRAFT_262661 [Daphnia pulex]
OG05736	dg30045.t1	hypothetical protein DAPPUDRAFT_262661 [Daphnia pulex]
OG05736	dg8488.t1	hypothetical protein DAPPUDRAFT_262661 [Daphnia pulex]
OG05736	dg6065.t1	hypothetical protein DAPPUDRAFT_262661 [Daphnia pulex]
OG05736	dg86055.t1	hypothetical protein DAPPUDRAFT_262661 [Daphnia pulex]
OG05736	dg6064.t1	hypothetical protein DAPPUDRAFT_262661 [Daphnia pulex]
OG05736	dg77196.t1	hypothetical protein DAPPUDRAFT_262661 [Daphnia pulex]
OG05736	dg95436.t1	hypothetical protein DAPPUDRAFT_262661 [Daphnia pulex]
OG05769	hg11643.t1	scratch [Parhyale hawaiensis]
OG05769	hg7897.t1	scratch [Parhyale hawaiensis]
OG05769	hg6948.t1	scratch [Parhyale hawaiensis]
OG05769	hg211.t1	snail1 protein [Parhyale hawaiensis]
OG05769	hg2689.t1	snail1 protein [Parhyale hawaiensis]
OG05769	hg12864.t1	snail1 protein [Parhyale hawaiensis]
OG05769	hg2690.t1	snail1 protein [Parhyale hawaiensis]
OG05769	hg6946.t1	snail1 protein [Parhyale hawaiensis]
OG05769	hg6947.t1	snail1 protein [Parhyale hawaiensis]
OG05769	hg2516.t1	scratch [Parhyale hawaiensis]
OG06595	dg101293.t1	PREDICTED: uncharacterized protein LOC108665940 [Hyalella azteca]
OG06595	dg32207.t1	PREDICTED: uncharacterized protein LOC108675907 [Hyalella azteca]
OG06595	dg101294.t1	PREDICTED: uncharacterized protein LOC108675917 [Hyalella azteca]
OG06595	dg57833.t1	hypothetical protein Fcan01_15733 [Folsomia candida]
OG06595	dg71727.t1	hypothetical protein Fcan01_20937 [Folsomia candida]
OG06683	dg102805.t1	PREDICTED: uncharacterized protein LOC108670241 [Hyalella azteca]
OG06683	dg103173.t1	PREDICTED: uncharacterized protein LOC108670241 [Hyalella azteca]
OG06683	dg19423.t1	PREDICTED: uncharacterized protein LOC108670241 [Hyalella azteca]
OG06683	dg4434.t1	PREDICTED: uncharacterized protein LOC108670241 [Hyalella azteca]
OG06683	dg9050.t1	PREDICTED: uncharacterized protein LOC108670241 [Hyalella azteca]
OG06683	dg81976.t1	PREDICTED: uncharacterized protein LOC108670241 [Hyalella azteca]
OG06683	dg95835.t1	PREDICTED: uncharacterized protein LOC108670241 [Hyalella azteca]
OG06687	dg14670.t1	Unannotated protein
OG06687	dg76410.t1	Unannotated protein
OG06687	dg17849.t1	Unannotated protein
OG06687	dg17850.t1	Unannotated protein
OG06687	dg76026.t1	Unannotated protein
OG06687	dg17851.t1	Unannotated protein
OG06687	dg17851.t2	Unannotated protein
OG06696	dg52368.t1	E-selectin precursor [Lepeophtheirus salmonis]
OG06696	dg86882.t1	macrophage mannose receptor 1-like [Parasteatoda tepidariorum]
OG06696	dg55049.t1	macrophage mannose receptor 1-like [Parasteatoda tepidariorum]
OG06696	dg86880.t1	macrophage mannose receptor 1-like [Parasteatoda tepidariorum]
OG06696	dg81885.t1	macrophage mannose receptor 1-like [Parasteatoda tepidariorum]
OG07432	dg1658.t1	PREDICTED: uncharacterized protein LOC108669330 [Hyalella azteca]
OG07432	dg94433.t1	PREDICTED: uncharacterized protein LOC108669330 [Hyalella azteca]
OG07432	dg94434.t1	Unannotated protein
OG07459	dg49108.t1	UDP-glucuronosyltransferase 2B13-like [Folsomia candida]
OG07459	dg49112.t1	UDP-glucuronosyltransferase 2C1-like [Folsomia candida]
OG07459	dg49112.t2	UDP-glucuronosyltransferase 2C1-like [Folsomia candida]
OG07459	dg49115.t1	UDP-glucuronosyltransferase 2C1-like [Folsomia candida]
OG07459	dg68003.t1	UDP-glucuronosyltransferase 2C1-like [Folsomia candida]
OG07459	dg68010.t1	UDP-glucuronosyltransferase 2B13-like [Folsomia candida]
OG07459	dg74763.t1	UDP-glucuronosyltransferase 2C1-like [Folsomia candida]
OG08185	dg28935.t1	hypothetical protein DAPPUDRAFT_102163 [Daphnia pulex]
OG08185	hg10187.t1	RNA-directed DNA polymerase from mobile element jockey [Folsomia candida]
OG08191	dg104050.t1	PREDICTED: uncharacterized protein LOC108680448 [Hyalella azteca]
OG08191	dg104050.t2	PREDICTED: uncharacterized protein LOC108681381 [Hyalella azteca]
OG08191	dg104051.t1	PREDICTED: uncharacterized protein LOC108681389 [Hyalella azteca]
OG08191	dg104054.t1	PREDICTED: uncharacterized protein LOC108681381 [Hyalella azteca]
OG08191	dg61978.t1	PREDICTED: uncharacterized protein LOC108680448 [Hyalella azteca]
OG08191	dg61980.t1	PREDICTED: uncharacterized protein LOC108666985 [Hyalella azteca]
OG08191	dg61977.t1	PREDICTED: uncharacterized protein LOC108681381 [Hyalella azteca]
OG08192	dg14721.t1	hypothetical protein Fcan01_15117 [Folsomia candida]
OG08192	dg86276.t1	hypothetical protein Fcan01_15117 [Folsomia candida]
OG08192	dg50036.t1	hypothetical protein Fcan01_15117 [Folsomia candida]
OG08192	dg19276.t1	hypothetical protein Fcan01_15117 [Folsomia candida]
OG08192	dg86285.t1	hypothetical protein Fcan01_15117 [Folsomia candida]
OG08192	dg20530.t1	hypothetical protein Fcan01_15117 [Folsomia candida]
OG08223	hg3529.t1	Retrovirus-related Pol polyprotein from transposon opus [Folsomia candida]
OG08223	hg5375.t1	Retrovirus-related Pol polyprotein from transposon opus [Folsomia candida]
OG08223	hg9814.t1	Transposon Ty3-G Gag-Pol polyprotein [Folsomia candida]
OG08223	hg4545.t1	Retrovirus-related Pol polyprotein from transposon opus [Folsomia candida]
OG08223	hg7075.t1	Retrovirus-related Pol polyprotein from transposon opus [Folsomia candida]
OG08943	dg34167.t1	PREDICTED: RING-H2 finger protein ATL79-like [Hyalella azteca]
OG08943	dg70746.t1	PREDICTED: RING-H2 finger protein ATL79-like [Hyalella azteca]
OG08943	dg77605.t1	PREDICTED: RING-H2 finger protein ATL79-like [Hyalella azteca]
OG08943	dg85037.t1	PREDICTED: RING-H2 finger protein ATL79-like [Hyalella azteca]
OG08943	dg86984.t1	PREDICTED: RING-H2 finger protein ATL79-like [Hyalella azteca]
OG08943	dg44772.t1	PREDICTED: uncharacterized protein LOC108669581 [Hyalella azteca]
OG08969	hg2517.t1	snail1 protein [Parhyale hawaiensis]
OG08969	hg4976.t1	snail1 protein [Parhyale hawaiensis]
OG08969	hg4022.t1	snail1 protein [Parhyale hawaiensis]
OG08969	hg2561.t1	snail1 protein [Parhyale hawaiensis]
OG08969	hg6192.t1	snail1 protein [Parhyale hawaiensis]
OG08969	hg9324.t1	snail1 protein [Parhyale hawaiensis]
OG09731	dg21346.t1	PREDICTED: uncharacterized protein LOC108665108 [Hyalella azteca]
OG09731	dg24714.t1	PREDICTED: uncharacterized protein LOC108668253 isoform X1 [Hyalella azteca]
OG09731	dg24718.t1	PREDICTED: uncharacterized protein LOC108668253 isoform X1 [Hyalella azteca]
OG09731	dg21347.t1	PREDICTED: uncharacterized protein LOC108682722 [Hyalella azteca]
OG09731	dg45736.t1	PREDICTED: uncharacterized protein LOC108668655 [Hyalella azteca]
OG09755	dg12381.t1	AT12489p [Drosophila melanogaster]
OG09755	dg13391.t1	snail1 protein [Parhyale hawaiensis]
OG09755	dg13391.t2	snail1 protein [Parhyale hawaiensis]
OG09755	dg16228.t1	snail1 protein [Parhyale hawaiensis]
OG09755	dg96004.t1	jerky protein homolog, partial [Parasteatoda tepidariorum]
OG09759	dg13401.t1	Unannotated protein
OG09759	dg43708.t1	Unannotated protein
OG09759	dg13402.t1	Unannotated protein
OG09759	dg43706.t1	Unannotated protein
OG09759	dg43707.t1	Unannotated protein
OG09761	dg16315.t1	PREDICTED: uncharacterized protein LOC108673117 isoform X1 [Hyalella azteca]
OG09761	dg38035.t1	PREDICTED: uncharacterized protein LOC108672216 [Hyalella azteca]
OG09761	dg87457.t1	PREDICTED: uncharacterized protein LOC108673117 isoform X1 [Hyalella azteca]
OG09761	dg80582.t1	Unannotated protein

## Sheet: contraction
Supplementary file 2. Orthologous gene clusters contracted in Platorchestia hallaensis with respect to its common ancestor with Trinorchestia longiramus.
Cluster	Gene	Description
OG00061	dg31621.t1	hypothetical protein DAPPUDRAFT_230378 [Daphnia pulex]
OG00061	hg4379.t1	histone H2A [Parasteatoda tepidariorum]
OG00080	dg42102.t1	glutamate receptor ionotropic, kainate 2-like [Parasteatoda tepidariorum]
OG00080	dg50375.t1	hypothetical protein DAPPUDRAFT_55220 [Daphnia pulex]
OG00080	dg62513.t1	hypothetical protein DAPPUDRAFT_327119 [Daphnia pulex]
OG00080	dg83050.t1	glutamate receptor ionotropic, kainate 2 isoform X1 [Parasteatoda tepidariorum]
OG00080	dg98177.t1	glutamate receptor ionotropic, kainate 2-like [Parasteatoda tepidariorum]
OG00097	dg60373.t1	hypothetical protein DAPPUDRAFT_122319 [Daphnia pulex]
OG00097	hg10154.t1	RNA-directed DNA polymerase from mobile element jockey [Folsomia candida]
OG00102	dg16750.t1	hypothetical protein DAPPUDRAFT_189444 [Daphnia pulex]
OG00118	dg104004.t1	hypothetical protein DAPPUDRAFT_321229 [Daphnia pulex]
OG00118	dg48850.t1	hypothetical protein DAPPUDRAFT_213335 [Daphnia pulex]
OG00118	dg48852.t1	Glucose dehydrogenase [FAD, quinone] [Folsomia candida]
OG00118	dg48853.t1	Glucose dehydrogenase [FAD, quinone] [Folsomia candida]
OG00118	dg75426.t1	glucose dehydrogenase [FAD, quinone]-like [Folsomia candida]
OG00118	dg27182.t1	glucose dehydrogenase [FAD, quinone]-like [Folsomia candida]
OG00118	hg2041.t1	hypothetical protein DAPPUDRAFT_194570 [Daphnia pulex]
OG00118	hg11383.t1	hypothetical protein DAPPUDRAFT_194570 [Daphnia pulex]
OG00118	dg27178.t1	hypothetical protein DAPPUDRAFT_194570 [Daphnia pulex]
OG00119	dg101956.t1	hypothetical protein DAPPUDRAFT_300347 [Daphnia pulex]
OG00119	dg101957.t1	hypothetical protein DAPPUDRAFT_300347 [Daphnia pulex]
OG00179	dg27054.t1	location of vulva defective 1 [Parasteatoda tepidariorum]
OG00179	dg62149.t1	hypothetical protein HAZT_HAZT004000 [Hyalella azteca]
OG00179	dg28356.t1	location of vulva defective 1 [Parasteatoda tepidariorum]
OG00179	dg68622.t1	location of vulva defective 1 [Parasteatoda tepidariorum]
OG00179	dg34921.t1	location of vulva defective 1 [Parasteatoda tepidariorum]
OG00201	dg8727.t1	hypothetical protein DAPPUDRAFT_300286 [Daphnia pulex]
OG00291	hg6079.t1	hypothetical protein Fcan01_26646 [Folsomia candida]
OG00291	hg5836.t1	hypothetical protein Fcan01_26646 [Folsomia candida]
OG00317	dg67915.t1	Transposon Ty3-I Gag-Pol polyprotein [Folsomia candida]
OG00317	hg4531.t1	Transposon Ty3-G Gag-Pol polyprotein [Folsomia candida]
OG00450	dg78190.t1	hypothetical protein HAZT_HAZT002188 [Hyalella azteca]
OG00517	dg14591.t1	collagen alpha-2(IV) chain [Parasteatoda tepidariorum]
OG00517	dg7018.t1	collagen alpha-2(IV) chain [Parasteatoda tepidariorum]
OG00517	dg99945.t1	collagen alpha-2(IV) chain [Parasteatoda tepidariorum]
OG00805	dg99129.t1	hypothetical protein DAPPUDRAFT_300823 [Daphnia pulex]
OG00867	hg11016.t1	histone-lysine N-methyltransferase SETMAR-like [Parasteatoda tepidariorum]
OG01262	dg19719.t2	antileukoproteinase-like [Folsomia candida]
OG01262	hg2023.t1	antileukoproteinase-like [Folsomia candida]
OG01282	dg17983.t1	TATA element modulatory factor-like isoform X1 [Parasteatoda tepidariorum]
OG05643	hg289.t1	PREDICTED: lithostathine-1-alpha-like [Hyalella azteca]
